# Supplementary material for: Standard Addition Quantitative Real-Time PCR (SAQPCR): A Novel Approach for Determination of Transgene Copy Number Avoiding PCR Efficiency Estimation
Source: PLoS One. 2013 Jan 7;8(1):e53489. doi: 10.1371/journal.pone.0053489 (PMC3538589; doi:10.1371/journal.pone.0053489)
Supplement: Program S1 — A Microsoft Excel program for starting amount (N0) calculation by standard addition real-time PCR (SAQPCR). (XLS) [file pone.0053489.s001.xls]

## Sheet: overview
Supporting Information
Program S1: A Microsoft Excel program for starting amount (N0) calculation by standard addition real-time PCR (SAQPCR).
This is a Program for starting amount (N0) calculation by standard addition real-time PCR (SAQPCR)
This program is on the basis of correlations between fluorescence intensity and the added standard DNA amounts
The basics of this program are described in:
Huang YJ, Yin XR, Zhu CQ, Wang WW, Grierson D, Xu CJ, Chen KS
Standard Addition Quantitative Real-time PCR (SAQPCR): A Novel Approach for Determination of Transgene Copy Number Avoiding PCR Efficiency Estimation
PLOS ONE, 2012
For correspondence, contact Changjie Xu with following address:
Laboratory of Fruit Quality Biology / The State Agriculture Ministry Laboratory of Horticultural Plant Growth, Development and Quality Improvement
College of Agriculture and Biotechnology
Zijingang Campus, Zhejiang University
Hangzhou 310058, P. R. China
Email: chjxu@zju.edu.cn

## Sheet: N0r calculation
For calculation of the starting amount of the internal reference gene (N0r).
For notes and help, see sheet overview.
Reaction A: No addition
Reaction B: The added amount is S
Reaction C: The added amount is 3S
Input Ib, the integer part for Ctb, in cell B10
Ib=
Input S, the added standard DNA amount for sample B, in cell B14
S=
Input the F data in cells G20:I24 at cycles indicated in cells B20:D24
	Cycle					F
Reaction	A	B	C		Reaction	A	B	C
replicate 1	1	0	-1		replicate 1
replicate 2	1	0	-1		replicate 2
replicate 3	1	0	-1		replicate 3
replicate 4	1	0	-1		replicate 4
replicate 5	1	0	-1		replicate 5
					Average	#DIV/0!	#DIV/0!	#DIV/0!
R=	#DIV/0!
N0r=	#DIV/0!

## Sheet: N0t calculation
For calculation of the starting amount of the integrated target gene (N0t).
For notes and help, see sheet overview.
Reaction A: No addition
Reaction B: The added amount is S
Reaction C: The added amount is 3S
Input Ib, the integer part for Ctb, in cell B10
Ib=
Input S, the added standard DNA amount for sample B, in cell B14
S=
Input the F data in cells G20:I24 at cycles indicated in cells B20:D24
	Cycle					F
Reaction	A	B	C		Reaction	A	B	C
replicate 1	1	0	-1		replicate 1
replicate 2	1	0	-1		replicate 2
replicate 3	1	0	-1		replicate 3
replicate 4	1	0	-1		replicate 4
replicate 5	1	0	-1		replicate 5
					Average	#DIV/0!	#DIV/0!	#DIV/0!
R=	#DIV/0!
N0t=	#DIV/0!
